# Supplementary material for: Increased sensitivity to chemically induced colitis in mice harboring a DNA-binding deficient aryl hydrocarbon receptor
Source: Toxicol Sci. 2022 Dec 15;191(2):321–31. doi: 10.1093/toxsci/kfac132 (PMC9936212; doi:10.1093/toxsci/kfac132)
Supplement: kfac132_Supplementary_Data [file kfac132_supplementary_data.zip]

Archive with 3 entries (2 files):
- kfac132_Supplementary_Data/
- kfac132_Supplementary_Data/toxsci-22-0351-File008.pdf
- kfac132_Supplementary_Data/toxsci-22-0351-File009.pdf
